# Supplementary material for: Left ventricular diastolic dysfunction in non-severe chronic obstructive pulmonary disease – a step forward in cardiovascular comorbidome
Source: PLoS One. 2021 Mar 8;16(3):e0247940. doi: 10.1371/journal.pone.0247940 (PMC7939359; doi:10.1371/journal.pone.0247940)
Supplement: S1 File — (XLSX) [file pone.0247940.s001.xlsx]

## Sheet: LVDD1
exac 0-6 m	exac 0-6 m	exac 6-12 m	exac 6-12 m	exac 12-18m	exac 12-18m	LA dimensions	ТDD	ТSD	ТDV	ТSV	EF Teicholz	EF Simpson	Septum	LVW	E	A	DT	E/A	E' average	E/E' average	DD REST	E	A	DT	E/A	E' average	E/E' average	Stress DD	RA	RA long axis	RA area	RAVI	RVW	RV			TAPSE	AT rest	S	SPP	E	A	E/A	E' average	E/E' average	DD at rest	E	A	E/A
2017-10-03	1	2018-03-18	1	2018-09-12	1	37/40/46	47	29	104	29	67	72	12	12	0.6	0.8	186	0.75	8.5	7.05882	1	0.9	0.7	170	1.28571	5.5	16.3636	1	40/48	48	23	22.6273	6	29	39	29	22	165	14	25	0.4	0.5	0.8	6	0.0666667	1	1.1	0.7	1.57143
	0		0	2018-09-23	1	43/40/63	55	34	145	48	66	55	11.5	12	0.6	0.7	216	0.857143	9	6.66667	1	1.4	0.6	175	2.33333	6.5	21.5385	1	48/55	55	24	20.6061	6.5	27	35	28	23	170	13	25	0.6	0.7	0.857143	11	0.0545455	0	0.8	0.7	1.14286
2017-10-13	1	2018-03-22	1	2018-09-10	1	35/40/41	55	34	145	46	68	67	11	11	0.6	0.8	240	0.75	8	7.5	1	1.1	0.4	190	2.75	6	18.3333	1	42/45	45	23	24.1358	6	26	38	26	24	145	10	32	0.6	0.8	0.75	5	0.12	1	0.9	0.7	1.28571
	0	2018-03-27	1	2018-10-08	1	32/40/39	43	29	82	32	60	56	11	11	0.6	0.9	186	0.666667	9	6.66667	1	1.2	0.7	176	1.71429	7	17.1429	1	45/58	58	24	19.5402	7	27	40	28	23	155	15	35	0.5	0.8	0.625	10	0.05	0	0.9	0.7	1.28571
	0		0	2018-09-12	1	38/35/55	48	33	110	43	61	63	12	12	0.8	0.7	210	1.14286	8	10	1	1.1	0.6	185	1.83333	6.5	16.9231	1	40/50	50	22	20.7778	6	32	36	22	26	165	16	25	0.3	0.7	0.428571	11	0.0272727	0	0.8	0.6	1.33333
2017-10-23	1	2018-04-21	1	2018-09-25	1	39/40/48	50	32	118	40	66	70	14	14	0.9	1.03	246	0.873786	8.5	10.5882	1	1.4	1.1	190	1.27273	6	23.3333	1	40/50	50	23	21.7222	7.5	29	30	32	23	150	16	30	0.5	0.7	0.714286	14	0.0357143	0	1.1	0.9	1.22222
	0		0	2018-11-03	1	28/32/51	52	34	129	42	62	80	11	11	0.4	0.6	240	0.666667	11	3.63636	0	1.3	0.7	180	1.85714	7.5	17.3333	1	40/55	55	25	21.4646	6.5	27	38	28	22	155	15	30	0.3	0.9	0.333333	13	0.0230769	0	1.1	0.8	1.375
	0	2018-08-12	1	2018-09-23	1	30/35/49	46	30	97	34	65	68	11	11	0.6	0.7	210	0.857143	9.5	6.31579	0	0.9	0.6	170	1.5	5	18	1	46/57	57	24	19.883	6.5	24	38	27	22	165	15	30	0.5	0.8	0.625	7	0.0714286	1	0.9	0.7	1.28571
	0		0		0	39/40/46	51	31	124	38	64	61	12	12	0.9	0.7	150	1.28571	8.5	10.5882	1	1.1	0.8	130	1.375	7	15.7143	1	44/50	50	25	23.6111	6	25	31	28	21	170	15	25	0.4	0.6	0.666667	11	0.0363636	0	1	0.7	1.42857
2017-11-23	1		0	2018-10-09	1	51/47/55	48	33	107	43	59	56	11	11	0.6	0.7	200	0.857143	9.5	6.31579	0	0.9	0.5	160	1.8	6	15	1	43/53	53	24	21.3836	6.5	26	44	26	23	155	16	30	0.5	0.7	0.714286	11	0.0454545	0	0.9	0.6	1.5
	0	2018-04-18	1	2018-11-05	1	35/40/40	48	31	107	37	66	66	12	12	0.5	0.6	190	0.833333	10	5	0	1.1	0.5	170	2.2	7.5	14.6667	1	40/43	43	24	26.3566	7	26	36	22	22	160	13	25	0.6	0.8	0.75	13	0.0461538	0	1.1	0.8	1.375
	0	2018-04-13	1	2018-09-30	1	39/42/51	53	35	133	50	63	56	13	13	0.7	0.9	200	0.777778	9.5	7.36842	0	1.2	0.8	180	1.5	6	20	1	43/48	48	23	22.6273	7.5	29	30	28	24	165	15	25	0.5	0.9	0.555556	5	0.1	1	0.8	0.6	1.33333
	0	2018-04-04	1	2018-11-09	1	30/33/46	45	28	95	30	69	69	10	10	0.6	0.4	150	1.5	9.5	6.31579	0	1.3	0.6	140	2.16667	6	21.6667	1	43/55	55	26	22.3232	7	26	34	27	22	170	14	25	0.6	0.7	0.857143	12	0.05	0	1.1	0.8	1.375
2017-10-15	1		0	2019-01-12	1	30/34/39	45	26	77	25	67	59	10	10	0.8	0.5	160	1.6	8	10	1	0.9	0.7	145	1.28571	5	18	1	40/51	51	24	22.2222	6.5	25	28	23	21	180	14	25	0.5	0.6	0.833333	15	0.0333333	0	0.8	0.7	1.14286
	0	2018-09-11	1	2018-11-04	1	35/34/36	48	31	110	38	65	65	11	11	0.5	0.6	240	0.833333	10.5	4.7619	0	1.15	0.7	190	1.64286	8	14.375	1	41/46	46	23	23.6111	6	26	39	28	23	175	17	32	0.4	0.6	0.666667	13	0.0307692	0	0.9	0.7	1.28571
2017-11-19	1	2018-09-28	1	2019-01-21	1	31/34/30	43	29	85	32	60	58	10	10	0.6	0.3	240	2	7	8.57143	1	1.3	0.6	180	2.16667	7	18.5714	1	40/42	42	23	25.8598	6.5	31	38	29	21	190	15	35	0.3	0.8	0.375	12	0.025	0	0.9	0.6	#NAME?
2017-12-13	1	2018-09-30	1	2018-12-09	1	40/35/42	46	30	97	34	59	65	11	11	0.7	0.6	198	1.16667	9	7.77778	1	1.2	0.5	160	2.4	7	17.1429	1	40/48	48	23	22.6273	6	25	39	29	21	155	16	25	0.4	0.6	0.666667	12	0.0333333	0	1.2	0.9	1.33333
	0		0		0	32/40/40	43	29	82	32	60	57	11	11	0.7	0.9	190	0.777778	9	7.77778	1	1.1	0.6	155	1.83333	6	18.3333	1	45/57	57	25	20.7115	7.5	32	37	27	22	165	16	28	0.5	0.7	0.714286	11	0.0454545	0	1.1	0.8	1.375
	0	2018-05-17	1	2019-01-25	1	35/44/42	49	33	115	45	60	60	11	11	0.7	0.5	180	1.4	8.5	8.23529	1	1.2	0.6	145	2	6.5	18.4615	1	43/54	54	23	20.1132	6	29	40	27	27	185	15	30	0.6	0.8	0.75	13	0.0461538	0	1	0.6	1.66667
	0	2018-09-19	1	2018-12-09	1	39/32/38	48	31	107	38	64	66	10	10	0.6	0.5	210	1.2	10.5	5.71429	0	1.2	0.7	165	1.71429	7	17.1429	1	47/39	39	24	29.0598	6.5	32	38	27	23	176	18	30	0.5	0.9	0.555556	6	0.0833333	1	1.1	0.9	1.22222
	0		0		0	37/42/44	53	32	133	41	69	64	11	11	0.6	0.7	170	0.857143	12.5	4.8	0	1	0.5	155	2	6.5	15.3846	1	48/42	42	24	26.9841	6	26	29	26	20	165	16	28	0.6	0.7	0.857143	12	0.05	0	1.1	0.8	1.375
	0	2018-06-03	1	2019-01-24	1	42/36/44	50	31	118	38	67	65	13	13	0.5	0.8	260	0.625	8.5	5.88235	1	1.2	0.7	160	1.71429	7	17.1429	1	46/50	50	23	21.7222	7	27	36	28	26	173	18	30	0.5	0.6	0.833333	12	0.0416667	0	1.2	0.7	1.71429
	0		0		0	35/47/38	54	41	139	76	46	50	14	14	0.6	0.8	220	0.75	8	7.5	1	1.1	0.7	140	1.57143	6	18.3333	1	43/53	53	24	21.3836	6.5	27	39	25	22	155	16	25	0.4	0.6	0.666667	7	0.0571429	0	0.9	0.6	1.5
	0	2018-10-03	1	2019-01-15	1	38/57/41	52	35	130	50	62	64	13	13	0.8	0.9	205	0.888889	8	10	1	1.3	0.7	180	1.85714	6.5	20	1	40/52	52	27	24.5192	7	27	33	28	20	175	17	25	0.3	0.8	0.375	11	0.0272727	0	0.9	0.7	1.28571
2018-03-08	1	2018-09-15	1	2019-01-30	1	43/46/50	50	34	118	46	61	56	13	13	0.7	0.9	270	0.777778	10.5	6.66667	0	1.2	1	200	1.2	6.5	18.4615	1	46/54	54	25	21.8621	6	28	38	27	27	180	17	25	0.4	0.6	0.666667	12	0.0333333	0	0.9	0.6	1.5
2018-03-16	1		0	2019-02-14	1	46/40/45	49	33	115	43	62	64	12	12	0.7	0.8	195	0.875	10.5	6.66667	0	1.3	0.5	155	2.6	7.5	17.3333	1	49/58	58	23	18.7261	6	32	39	26	25	170	15	25	0.5	0.7	0.714286	7	0.0714286	1	1.2	0.8	1.5
	0	2018-09-18	1	2019-01-20	1	39/38/58	56	37	154	59	62	58	13	13	0.6	0.7	250	0.857143	6.5	9.23077	1	1.2	0.6	170	2	6.5	18.4615	1	44/58	58	26	21.1686	7	28	41	26	23	160	16	32	0.6	0.8	0.75	13	0.0461538	0	0.9	0.8	1.125
	0	2018-10-07	1	2019-02-18	1	30/36/40	46	29	99	32	67	64	10	10	0.9	0.6	260	1.5	9	10	1	0.8	0.4	160	2	8	10	1	46/57	57	23	19.0546	7.5	26	38	29	21	190	15	35	0.5	0.9	0.555556	11	0.0454545	0	0.85	0.9	0.944444
	0	2018-09-20	1	2019-01-16	1	49/47/51	51	34	121	48	61	62	12	12				1.2	7.5	0	1				1.1	7.5	0	1	45/54	54	24	20.9877	7	27	40	29	25	185	16	25	0.6	0.7	0.857143	14	0.0428571	0	0.8	0.7	1.14286
	0	2018-09-13	1	2019-01-24	1	45/47/65	52	35	130	52	60	59	12	12	0.9	0.6	200	1.5	8	11.25	1	1.2	0.7	165	1.71429	6	20	1	40/54	54	24	20.9877	5.5	28	37	26	22	190	17	30	0.5	0.6	0.833333	8	0.0625	0	1.1	0.7	1.57143
	0		0	2019-02-13	1	52/30/59	56	36	133	55	58	58	13	13	0.6	0.5	280	1.2	8	7.5	1	1	0.6	190	1.66667	6.5	15.3846	1	40/57	57	24	19.883	6	31	37	29	20	185	18	30	0.4	0.6	0.666667	14	0.0285714	0	1.3	0.9	1.44444
	0		0	2019-02-09	1	42/45/40	50	32	121	50	58	57	12	12	0.6	0.8	204	0.75	8	7.5	1	1.4	0.9	155	1.55556	7	20	1	31/48	48	25	24.5949	6.5	31	38	25	21	180	14	30	0.3	0.8	0.375	13	0.0230769	0	1.25	0.9	1.38889
	0	2018-10-03	1	2019-01-12	1	52/33/61	62	46	196	99	49	51	12	12	0.8	0.9	210	0.888889	8	10	1	0.9	1	170	0.9	5	18	1	39/51	51	23	21.2963	6	30	36	27	21	170	15	30	0.4	0.6	0.666667	8	0.05	0	0.9	0.8	1.125
2018-03-06	1	2018-09-18	1	2019-02-20	1	38/34/41	49	34	113	46	59	65	12	12	0.6	0.8	260	0.75	8	7.5	1	1.5	0.9	190	1.66667	7	21.4286	1	45/45	45	23	24.1358	7	30	36	28	21	175	16	30	0.5	0.7	0.714286	15	0.0333333	0	1.15	0.9	1.27778
	0	2018-09-15	1		0	37/38/40	47	31	102	37	64	65	12	12	0.5	0.6	216	0.833333	8	6.25	1	0.8	0.5	170	1.6	5.5	14.5455	1	34/41	41	23	26.4905	6	29	40	28	23	180	17	25	0.6	0.8	0.75	13	0.0461538	0	1.1	0.9	1.22222
	0	2018-11-08	1	2019-01-14	1	34/44/47	54	36	142	55	61	58	13	13	0.5	0.6	210	0.833333	7	7.14286	1	0.9	0.5	180	1.8	5	18	1	49/44	44	30	32.197	7	26	38	26	22	185	18	25	0.5	0.9	0.555556	6	0.0833333	1	0.9	0.8	1.125
	0	2018-11-02	1	2019-03-10	1	40/42/45	51	34	124	48	61	58	12.5	12.5	0.6	0.7	220	0.857143	10	6	0	1.2	0.8	175	1.5	8	15	1	44/48	48	24	23.6111	6	27	37	29	26	165	17	25	0.6	0.7	0.857143	11	0.0545455	0	0.8	0.7	1.14286
	0		0		0	37/44/51	53	33	156	45	67	57	12	12	0.5	0.7	220	0.714286	8	6.25	1	0.9	0.6	165	1.5	5	18	1	45/46	46	28	28.744	7	27	34	26	24	170	13	25	0.5	0.6	0.833333	13	0.0384615	0	0.9	0.8	1.125
2018-03-28	1	2018-10-08	1	2019-03-17	1	37/32/31	45	28	94	28	69	72	12	12	0.8	0.9	200	0.888889	8	10	1	1.1	0.8	170	1.375	7	15.7143	1	45/43	43	24	26.3566	6.5	27	40	25	21	145	14	32	0.4	0.6	0.666667	12	0.0333333	0	1.2	0.8	1.5
	0		0	2019-04-29	1	47/43/68	59	44	192	98	50	48	12	12	0.6	0.7	220	0.857143	9.5	6.31579	0	1.3	0.8	180	1.625	8	16.25	1	47/49	49	25	24.093	7	29	38	30	22	155	15	25	0.3	0.8	0.375	10	0.03	0	0.9	0.7	1.28571
	0		0	2019-03-30	1	35/38/40	54	33	140	44	68	60	12	12	0.69	0.8	210	0.8625	10.5	6.57143	0	1.2	0.7	190	1.71429	7	17.1429	1	40/45	45	23	24.1358	6	29	38	28	20	165	13	25	0.4	0.6	0.666667	11	0.0363636	0	1.4	0.8	1.75
2018-04-02	1	2018-09-18	1		0	48/39/53	57	39	161	67	58	60	14	14	0.76	1.1	234	0.690909	8.5	8.94118	1	0.9	1.2	175	0.75	5	18	1	41/52	52	24	21.7949	6	34	36	25	21	150	15	25	0.5	0.7	0.714286	11	0.0454545	0	0.8	0.7	1.14286
	0	2018-09-03	1	2019-04-17	1	32/66/45	48	30	110	34	68	67	11	11	0.44	0.61	259	0.721311	11.5	3.82609	0	1.1	0.71	180	1.5493	7.5	14.6667	1	42/49	49	24	23.1293	7	28	40	28	21	155	14	30	0.6	0.8	0.75	6	0.1	1	0.8	0.8	1
	0		0	2019-04-23	1	25/54/42	42	26	84	28	70	66	9	10	0.62	0.51	313	1.21569	13.5	4.59259	0	1.4	0.61	155	2.29508	8	17.5	1	44/48	48	25	24.5949	7.5	27	40	28	21	165	15	30	0.5	0.9	0.555556	12	0.0416667	0	0.8	0.7	1.14286
	0	2018-11-05	1	2019-03-10	1	47/62/59	53	32	134	40	70	62	12	12	0.56	0.82	156	0.682927	12.5	4.48	0	1.5	0.9	165	1.66667	7.5	20	1	46/42	42	28	31.4815	7	29	41	29	21	170	16	30	0.6	0.7	0.857143	12	0.05	0	0.9	0.7	1.28571
	0	2019-01-23	1		0	39/79/58	54	34	139	46	67	58	15	15	0.82	0.86	337	0.953488	10	8.2	0	1.4	0.9	170	1.55556	7	20	1	42/46	46	24	24.6377	6.5	31	39	30	24	155	15	30	0.5	0.6	0.833333	13	0.0384615	0	0.9	0.6	1.5
	0	2019-01-18	1	2019-04-21	1	35/45/60	48	29	108	32	70	69	10	11	0.83	0.56	186	1.48214	14.5	5.72414	0	1.6	0.7	180	2.28571	8	20	1	42/48	48	22	21.6435	6	26	38	28	22	160	16	25	0.4	0.6	0.666667	13	0.0307692	0	1.4	0.8	1.75
	0		0		0	31/35/46	45	30	94	34	64	57	12	12	0.62	0.89	234	0.696629	8.5	7.29412	1	1.3	0.6	190	2.16667	7.5	17.3333	1	46/50	50	24	22.6667	6.5	31	37	29	20	165	17	25	0.3	0.8	0.375	12	0.025	0	0.9	0.8	1.125
	0	2018-10-08	1	2019-03-23	1	50/78/70	52	38	132	63	52	45	12	12	0.63	0.81	204	0.777778	10	6.3	0	1.1	0.65	155	1.69231	7	15.7143	1	37/45	45	23	24.1358	6	32	35	28	25	170	18	25	0.4	0.6	0.666667	12	0.0333333	0	0.8	0.6	1.33333
	0	2019-01-12	1	2019-04-11	1	30/34/50	51	32	121	41	66	57	13	13	0.43	0.76	222	0.565789	11.5	3.73913	0	0.9	0.5	165	1.8	6	15	1	45/57	57	24	19.883	7	25	41	24	21	180	19	25	0.5	0.7	0.714286	7	0.0714286	1	1.1	0.7	1.57143
2018-04-17	1		0	2019-08-08	1	52/46/51	55	37	148	59	60	56	13	13	0.57	0.67	240	0.850746	11	5.18182	0	1	0.5	185	2	7	14.2857	1	42/53	53	25	22.2746	6	31	35	23	21	175	17	32	0.6	0.8	0.75	14	0.0428571	0	1.6	0.9	1.77778
	0	2019-02-04	1	2019-04-17	1	32/36/47	58	38	168	63	62	56	12	12	0.94	0.6	205	1.56667	10.5	8.95238	0	1.4	0.7	190	2	8	17.5	1	40/45	45	23	24.1358	6.5	27	38	28	21	190	14	30	0.5	0.9	0.555556	14	0.0357143	0	1.2	0.9	1.33333
	0	2019-01-21	1		0	38/28/50	52	33	127	45	65	66	15	15	0.98	0.71	234	1.38028	8	19.6	1	1.4	0.8	175	1.75	6	23.3333	1	44/47	47	22	22.104	6	30	38	29	21	155	13	25	0.6	0.7	0.857143	7	0.0857143	1	1.4	0.9	1.55556
2018-04-28	1		0	2019-08-22	1	47/48/52	47	29	108	32	69	60	13	13	0.85	1.17	210	0.726496	11	7.72727	0	1.3	1	185	1.3	7	18.5714	1	45/50	50	25	23.6111	7	27	40	27	23	165	16	28	0.5	0.6	0.833333	12	0.0416667	0	0.9	0.8	1.125
	0		0	2019-04-13	1	44/52/42	54	36	142	55	61	55	13	13	0.49	0.37	228	1.32432	12.5	3.92	0	1.4	0.4	160	3.5	8	17.5	1	45/48	48	25	24.5949	6.5	26	34	29	22	185	17	30	0.4	0.6	0.666667	13	0.0307692	0	1.4	0.7	2
	0	2019-02-25	1	2019-03-20	1	39/30/49	50	33	118	45	62	60	13	13	0.41	0.81	210	0.506173	12	3.41667	0	1.2	0.6	170	2	7.5	16	1	43/49	49	24	23.1293	7	28	37	25	22	176	13	25	0.3	0.8	0.375	12	0.025	0	1.2	0.8	1.5
	0	2018-10-09	1	2019-04-30	1	42/46/54	60	46	171	99	42	44	12	12	0.79	0.85	186	0.929412	10.5	7.52381	0	1.2	0.6	160	2	6.5	18.4615	1	40/55	55	23	19.7475	6	31	39	29	21	165	16	28	0.4	0.6	0.666667	12	0.0333333	0	1.4	0.8	1.75
	0		0	2019-08-18	1	47/37/54	65	52	130	89	40	43	12	12	0.62	0.73	234	0.849315	9	6.88889	1	1.3	0.6	180	2.16667	8	16.25	1	31/53	53	26	23.1656	7	28	38	29	23	173	15	30	0.5	0.7	0.714286	14	0.0357143	0	1.15	0.8	1.4375
	0	2019-01-13	1		0	40/32/40	56	39	154	65	58	58	11	11	0.79	0.62	216	1.27419	10.5	7.52381	0	1.4	0.7	190	2	6.5	21.5385	1	46/52	52	23	20.8868	6.5	29	41	30	21	155	16	25	0.6	0.8	0.75	12	0.05	0	1.2	0.7	1.71429
	0		0	2019-09-04	1	30/33/36	51	32	124	40	68	63	12	12	0.58	0.73	253	0.794521	9.5	6.10526	0	1.4	0.6	185	2.33333	7.5	18.6667	1	45/51	51	25	23.1481	7	29	37	28	21	175	16	30	0.5	0.9	0.555556	12	0.0416667	0	1.14	0.9	1.26667
2018-09-16	1	2019-03-14	1		0	38/27/38	50	32	118	41	65	65	12	12	0.76	1	265	0.76	10.5	7.2381	0	0.9	0.6	190	1.5	6	15	1	45/50	50	25	23.6111	7	32	40	27	22	180	17	25	0.6	0.7	0.857143	13	0.0461538	0	1.5	0.9	1.66667
	0		0	2019-09-16	1	38/47/53	51	38	124	61	50	51	13	13	0.57	0.73	234	0.780822	12	4.75	0	1	0.6	180	1.66667	6.5	15.3846	1	47/48	48	20	19.6759	5.5	26	30	29	27	170	18	30	0.5	0.6	0.833333	7	0.0714286	1	1.1	0.8	1.375
	0	2019-02-16	1		0	38/39/44	56	26	69	32	64	57	12	12	0.61	0.49	168	1.2449	12	5.08333	0	1.1	0.6	145	1.83333	7	15.7143	1	43/50	50	24	22.6667	6.5	28	39	26	23	160	18	28	0.4	0.6	0.666667	12	0.0333333	0	0.8	0.6	1.33333
	0		0	2019-10-07	1	38/36/41	50	33	118	43	64	64	13	13	0.87	0.82	260	1.06098	8.5	10.2353	1	1.2	0.7	150	1.71429	8.5	14.1176	1	45/49	49	24	23.1293	7	30	39	28	20	190	17	25	0.3	0.8	0.375	15	0.02	0	0.7	0.6	1.16667
	0	2019-01-24	1	2019-09-21	1	37/31/51	49	32	115	41	64	62	11	11	0.63	0.5	234	1.26	12	5.25	0	1.2	0.6	165	2	8	15	1	45/47	47	23	23.1087	5.5	25	39	29	23	185	16	30	0.4	0.6	0.666667	11	0.0363636	0	0.9	0.7	1.28571
2018-09-23	1	2019-01-16	1	2019-09-18	1	35/34/40	55	34	145	48	67	62	14	14	0.96	0.5	228	1.92	12	8	0	1.3	0.7	175	1.85714	8	16.25	1	41/48	48	24	23.6111	7.5	30	29	21	24	190	16	28	0.5	0.7	0.714286	13	0.0384615	0	1.2	0.8	1.5
																																													0.05				#NAME?
[truncated: 8 more columns]

## Sheet: LVDD0
exac 0-6 m	exac 0-6 m	exac 6-12 m	exac 6-12 m	exac 12-18m	exac 12-18m	LA dimensions	LA volume index ml/m2	ТDD	ТSD	ТDV	ТSV	EF Teicholz	EF Simpson	Septum	LVW	E	A	DT	E/A	E' average	E/E' average	DD REST	E	A	DT	E/A	E' average	E/E' average	E/E' average	Stress DD	RA	RA long axis	RA area	RAVI	RVW	RV			TAPSE	AT rest	S	SPP	E	A	E/A	E' average	E/E' average	DD at rest	E
	0		0	2018-10-13	1	35/34/40		55	34	145	48	67	62	13	13	0.57	57	0.73	0.780822	9	6.33333	0	0.67	0.83	210	0.807229	10	0.067	0.067	0	40/41	41	24	27.6423	5	27	35	20	23	165	14	25	0.65	0.63	1.03175	11	5.90909	0	0.67
	0		0		0	35/34/40		55	34	145	48	67	62	13	13	0.57	57	0.73	0.780822	9	6.33333	0	0.67	0.83	210	0.807229	10	0.067	0.067	0	36/40	40	18	21.25	5	28	35	28	26	170	15	25	0.63	0.5	1.26	12	5.25	0	0.9
	0		0		0	26/34/37		63	42	199	80	60	59	11	14	0.65	65	0.83	0.783133	6	10.8333	0	0.65	0.83	220	0.783133	8	0.08125	0.08125	0	48/50	50	17	16.0556	4.5	26	37	25	27	145	13	28	0.96	0.5	1.92	17	5.64706	0	0.96
2017-10-11	1	2018-01-16	1	2018-10-09	1	26/31/39		51	33	121	45	63	65	12	12	0.61	61	0.49	1.2449	9	6.77778	0	1.41	0.8	158	1.7625	12	11.75	11.75	0	45/53	53	23	20.4927	7	30	37	22	23	155	16	25	0.8	0.9	0.888889	6	13.3333	1	0.9
	0		0		0	25/29/33		55	38	148	61	59	62	13	13	0.87	87	0.82	1.06098	9	9.66667	0	1.1	0.7	190	1.57143	11	10	10	0	48/52	52	22	19.9786	6.5	28	34	26	23	165	16	28	0.7	0.8	0.875	15	4.66667	0	0.8
	0		0		0	25/31/35		54	33	139	45	68	64	14	14	0.46	46	0.61	0.754098	9	5.11111	0	0.86	0.71	200	1.21127	9	9.55556	9.55556	0	46/57	57	24	19.883	6	29	40	25	22	150	13	30	0.61	0.49	1.2449	11	5.54545	0	1.41
	0		0	2018-09-28	1	23/32/37		49	34	113	46	59	58	12	12	0.5	50	0.63	0.793651	10	5	0	1.2	0.83	220	1.44578	10	12	12	0	44/56	56	23	19.3948	6.5	26	40	24	29	155	15	30	0.58	0.82	0.707317	13	4.46154	0	1.1
	0		0		0	26/34/37		63	42	199	80	60	59	14	14	0.65	65	0.83	0.783133	6	10.8333	0	0.65	0.83	220	0.783133	8	0.08125	0.08125	0	38/56	56	18	15.1786	4.5	24	40	30	22	165	15	30	0.8	1	0.8	14	5.71429	0	1.1
	0		0	2018-10-10	1	30/34/54		46	31	99	38	62	56	12	12	0.9	90	1.2	0.75	9	10	0	1.1	0.7	210	1.57143	10	11	11	0	48/52	52	22	19.9786	6.5	28	34	26	23	170	16	28	0.7	0.8	0.875	15	4.66667	0	0.8
	0		0		0	24/31/33		54	33	142	45	68	76	11	11	0.5	50	0.1	5	9	5.55556	0	0.9	0.6	190	1.5	15	6	6	0	48/54	54	24	20.9877	7	26	33	19	21	155	15	25	0.6	0.8	0.75	13	4.61538	0	0.9
	0	2018-09-12	1	2019-03-11	1	26/34/37		63	42	199	80	60	59	14	14	0.65	65	0.83	0.783133	6	10.8333	0	0.65	0.83	220	0.783133	8	0.08125	0.08125	0	34/49	49	17	16.3832	5	23	34	20	27	160	15	27	0.7	0.6	1.16667	13	5.38462	0	0.9
	0		0	2018-11-22	1	25/25/33		47	30	105	34	67	66	12	12	0.8	80	1	0.8	11	7.27273	0	1.1	0.9	196	1.22222	11	0.1	0.1	0	28/43	43	16	17.5711	5	32	33	23	26	165	17	25	0.53	0.7	0.757143	9	5.88889	0	0.73
	0		0		0	26/34/37		63	42	199	80	60	59	14	11	0.65	65	0.83	0.783133	6	10.8333	0	0.65	0.83	220	0.783133	8	0.08125	0.08125	0	33/43	43	18	19.7674	5	31	40	29	21	170	16	25	0.53	0.62	0.854839	9	5.88889	0	0.73
	0		0		0	25/25/33		47	30	105	34	67	66	12	12	0.8	80	1	0.8	11	7.27273	0	1.1	0.9	196	1.22222	11	0.1	0.1	0	36/48	48	16	15.7407	5	27	39	23	24	180	15	26	0.5	0.4	1.25	13	3.84615	0	0.8
	0	2018-09-24	1	2019-01-08	1	27/45/41		51	32	124	41	66	67	12	12	0.5	50	0.7	0.714286	9	5.55556	0	0.9	0.6	190	0	11	#DIV/0!	#DIV/0!	0	45/50	50	24	22.6667	7	27	43	29	32	175	14	35	0.46	0.61	0.754098	6	7.66667	1	0.86
	0		0		0	27/32/30		53	33	133	48	66	59	12	12	0.6	60	0.7	0.857143	7	8.57143	0	1.1	0.6	190	0	10	#DIV/0!	#DIV/0!	0	46/55	55	23	19.7475	7	23	36	22	27	190	14	30	0.5	0.63	0.793651	10	5	0	1.2
	0		0		0	36/40/54		51	35	124	52	58	59	12	12	0.48	48	0.52	0.923077	10	4.8	0	0.9	0.72	230	0	11	#DIV/0!	#DIV/0!	0	40/58	58	23	18.7261	6.5	35	41	35	26	155	14	26	0.5	0.7	0.714286	10	5	0	0.8
	0		0	2019-02-19	1	25/32/39		57	40	161	69	57	60	12	12	0.53	53	0.62	0.854839	7	7.57143	0	0.73	0.52	170	1.40385	7	0.104286	0.104286	0	35/44	48	17	16.7245	4	30	32	22	20	165	15	30	0.5	0.6	0.833333	9	5.55556	0	1.2
	0		0		0	25/29/34		53	33	133	45	66	66	12	12	0.5	50	0.4	1.25	10	5	0	0.8	0.7	180	1.14286	10	0.08	0.08	0	34/47	47	16	16.0757	4.5	30	36	23	21	185	16	27	0.4	0.7	0.571429	12	3.33333	0	0.7
	0		0		0	23/30/30		42	26	80	25	68	65	11	11	0.5	50	1.1	0.454545	6	8.33333	0	1.3	0.8	185	1.625	11	0.118182	0.118182	0	35/46	46	17	17.4517	5	26	34	21	23	176	16	24	0.48	0.6	0.8	12	4	0	0.8
	0		0	2019-03-05	1	23/29/30		51	35	121	з-	57	66	12	12	0.6	60	0.9	0.666667	9	6.66667	0	0.9	0.7	200	1.28571	15	0.06	0.06	0	40/53	53	17	15.1468	5	28	37	21	22	165	15	26	0.5	0.6	0.833333	13	3.84615	0	0.9
	0		0		0	25/28/30		49	23	113	45	60	60	10	12	0.53	53	0.7	0.757143	9	5.88889	0	0.73	0.6	185	1.21667	11	0.0663636	0.0663636	0	28/43	43	16	17.5711	5	32	33	23	26	173	17	25	0.53	0.7	0.757143	9	0.958904	0	0.73
	0		0		0	25/32/39		57	40	161	69	57	60	12	11	0.53	53	0.62	0.854839	7	7.57143	0	0.73	0.52	170	1.40385	7	0.104286	0.104286	0	33/43	43	18	19.7674	5	31	40	29	21	155	16	25	0.53	0.62	0.854839	9	0.849315	0	0.73
	0		0	2019-03-26	1	25/29/34		53	33	133	45	66	66	10	12	0.5	50	0.4	1.25	10	5	0	0.8	0.7	180	1.14286	10	0.08	0.08	0	36/48	48	16	15.7407	5	27	39	23	24	175	15	25	0.5	0.4	1.25	13	0.5	0	0.8
	0		0		0	26/27/30		49	33	113	45	62	66	13	13	0.7	70	0.6	1.16667	6	11.6667	0	0.9	0.8	220	1.125	9	0.1	0.1	0	34/49	49	17	16.3832	5	23	34	20	27	180	15	27	0.7	0.6	1.16667	13	5.38462	0	0.9
	0		0	2019-03-12	1	27/26/29		46	31	97	38	60	64	11	11	0.53	53	0.82	0.646341	8	6.625	0	0.83	0.5	186	1.66	14	5.92857	5.92857	0	48/54	54	24	20.9877	7	26	33	19	21	170	15	30	0.6	0.8	0.75	13	4.61538	0	0.9
	0		0	2019-03-28	1	23/29/30		51	35	121	з-	57	66	12	12	0.6	60	0.9	0.666667	9	6.66667	0	0.9	0.7	200	1.28571	15	0.06	0.06	0	28/36	53	17	15.1468	4	28	39	26	22	160	17	25	0.6	0.9	0.666667	13	4.61538	0	0.9
	0		0	2019-03-29	1	25/35/40		51	32	121	41	66	66	11	11	0.5	50	0.6	0.833333	8	6.25	0	1.2	0.8	185	1.5	13	0.0923077	0.0923077	0	35/44	48	17	16.7245	4	30	32	22	20	190	15	30	0.5	0.6	0.833333	9	5.55556	0	1.2
	0		0		0	23/30/30		42	26	80	25	68	65	11	11	0.5	50	1.1	0.454545	6	8.33333	0	1.3	0.8	185	1.625	11	0.118182	0.118182	0	40/60	50	18	17	4	27	32	23	25	185	14	25	0.5	1.1	0.454545	11	0.846154	0	1.3
	0		0		0	23/29/30		51	35	121	з-	57	66	12	12	0.6	60	0.9	0.666667	9	6.66667	0	0.9	0.7	200	1.28571	15	0.06	0.06	0	28/36	53	17	15.1468	4	28	39	26	22	190	17	25	0.6	0.9	0.666667	13	1	0	0.9
	0	2018-10-02	1	2019-04-17	1	25/35/40		51	32	121	41	66	66	11	11	0.5	50	0.6	0.833333	8	6.25	0	1.2	0.8	185	1.5	13	0.0923077	0.0923077	0	35/44	48	17	16.7245	4	30	32	22	20	185	15	25	0.5	0.6	0.833333	9	0.5	0	1.2
	0		0		0	25/31/35		48	31	107	38	64	66	11	12	0.6	60	0.7	0.857143	9	6.66667	0	0.9	0.7	185	0	11	#DIV/0!	#DIV/0!	0	45/53	53	23	20.4927	7	30	37	22	23	180	16	25	0.8	0.9	0.888889	6	13.3333	1	0.9
	0		0	2019-04-12	1	25/29/32		51	36	124	53	58	60	12	12	0.5	50	0.6	0.833333	8	6.25	0	0.9	0.7	233	1.28571	8	0.1125	0.1125	0	48/50	50	17	16.0556	4.5	26	37	25	27	170	13	24	0.96	0.5	1.92	17	5.64706	0	0.96
	0		0		0	22/28/30		51	32	124	41	66	63	12	10	0.7	70	0.8	0.875	10	7	0	0.8	0.5	190	1.6	10	8	8	0	45/54	54	23	20.1132	7	34	35	25	26	175	16	28	0.48	0.52	0.923077	10	4.8	0	0.9
	0		0		0	25/30/32		56	35	154	60	67	61	12	12	0.6	60	0.8	0.75	9	6.66667	0	0.9	0.5	185	1.8	9	10	10	0	45/58	58	23	18.7261	7	25	38	25	25	180	16	26	0.9	1.2	0.75	7	12.8571	1	1.1
	0		0	2019-04-23	1	25/29/32		51	36	124	53	58	60	12	12	0.5	50	0.6	0.833333	8	6.25	0	0.9	0.7	233	0	8	#DIV/0!	#DIV/0!	0	40/53	53	17	15.1468	5	28	37	21	22	185	15	25	0.5	0.6	0.833333	13	0.666667	0	0.9
								51	33	124	45	62.5	63.5	12	12	0.57	57	0.715	0.796825	9	6.66667	0	0.9	0.7	193	1.25397	10	#DIV/0!	#DIV/0!	0	#NUM!	50	18	17.5711	5	28	36.5	23	23	170	15	26	0.555	0.625	0.833333	12	5.64706	0	0.9
[truncated: 11 more columns]

## Sheet: Sheet2
						PEAK LOAD
Load	VE, l/min	VO2, ml/min	V'O2, ml/min/kg	RER	O2 PULSE	HR	HRR	8-ISO	PG2	RESISTIN
60	36	826	13.3	1	6.7	113	49	64.49	51.93	5.96
80	32	790	14.6	0.97	4.9	133	32	27.21	ND	10.21
80	45	1459	15	1.05	10.8	101	63			5.92
60	21	533	8.6	0.92	4.3	109	36	26.91	23.75	11.25
80	42	1209	14.4	0.99	9.3	93	63	19.93	45.91
80	37	1269	12.1	0.82	9.2	126	34	140.19	ND	14.43
					9.6	118	25			26.99
100	53	1586	15.7	0.94	12.6	108	49	12.37	2.71	56.81
60	31	782	16.3	1.05	6.8	136	20	23.37	32.91	14.96
60	30	697	11.6	0.93	6.5	113	49	24.05	ND	16.17
80	49	1106	14.6	0.99	8.5	101	50	15.28	24.98	4.16
40	20	593	10.2	0.92	7.8	104	61	35.41	ND	84.21
80	42	1255	15.7	0.93	6.5	133	23	14.58	22.77	4.46
40	50	957	13.3	0.96	7.6	111	42	73.65	107.54	16.2
80	44	1127	15	1.06	7.4	114	34	11.15	4.49	9.41
60	31	787	12.7	0.96	5.5	112	42	13.2	ND	7.08
80	51	1373	15.1	1.01	8.9	116	40	26.5	60.96	5.61
60	45	805	14.6	1.09	6.3	102	53	62.34	76.33	37.19
40	32	1009	12.6	0.82	6.9			13.72	ND	6.37
80	47	1155	16.7	0.95	9.3	100	43
38	924	11.6	0.79	113	6.4	83	60	11.75	ND	7.02
60	37	1040	14.9	0.89	5.7	120	49	24.24	ND
200	111	2849	25.9		11.8	125	47	17.25	23.48	4.18
60	34	1304	13	0.78	11.3	105	49
60	27	996	13.1	0.81	4.7	160	10
80	45	1030	21.5	1.09		181	-27	18.71	49.47
40	42	1031	11.1	0.9		104	50
80	32	996	12.4	0.93	6.5	118	50			4.34
120	57	1900	16.7	1		129	29	17.4	55.04	4.82
80	41	1352	12.1	0.92	12.1	100	64			4.18
70	32	1166	20.5	0.97	7.9	124	36	28.54	ND	62.89
80	51	1098	13.9	0.99	8.6	107	47	20.76	32.19	4.71
100	56	1690	17.8	1.03	11.8	109	46	15.44	67.65
80	61	1264	15	1	7.2	150	8
80					6	139	11
80	34	764	13	1.05		0
100	28	760	11.7	0.98	4.7	96	65			90.39
80	44	1213	12.8	0.95	12.7	89	63	73.82	84.2	11.24
20	27	635	10.1	0.86		91	53
80	36	1155	16.5	1.01		126	28	15.52	17.28
60	23	656	13.9	0.96	5.4	110	39
80	45	1339	17.2	1.07	8.1	99	55
100	38	1414	13.9	0.91	9.8	96	69
40	39	777	7.1	0.89	5	0		28.28	36.07	81.52
100	53	1349	13.2	0.96		92	57	34.22	ND	6.98
100	41	1254	13.2	0.99	11.3	104	65	49.62	116.23	5.59
60	28	763	18.2	1	6.7	118	36	94.95	22.94	4.49
80	34	1204	18.8	0.85	8.8	119	26	19.13	27.87
80	51	1267	17.6	0.97		122	32
80	26	915	13.4	0.81	5.6	136	25
20	20	571	9.1	1.07		85	71	40.5	157.83	7.31
40	1051	11	0.94	123	9.2	94	57	90.38	45.68	4.64
80	51	1319	15	1.13	7.8	143	11	6.66	7.76	21.54
100	48	914	15.2	1	5.5	128	33
100	47	1414	15.7	1	8.7	114	47
80	33	1070	12.6	0.98		155	0
140	36	1395	19.1	1	11.5	96	78
80	33	767	12.8	1.13	9.4	70	74	9.35		5.79
40	22	628	12.8	0.97	5.6	101	57	38.2	114.58	11.2
60	25	666	7.5	1.11	13.9	47	103	45.4	75.47
100	56	1958	16.3	0.97	8.5	104	38	2.38	18.76
60	48	1156	16.7	1.09	6.2	167	18
80	35	882	14.2	1.16	4.5	169	9	49.15		9.59
80	45	1207	15.1	1.08	5.5	128	33
80	38	1329	13.7	0.99	8.7	114	47
					54	106	34.3	20.89	N.D.	5.27
					125	41	10.9
80	29	952	13.6	0.78	7.9	86	84	5.39		26.51
80	24	655	7.7	1	6.1	104	48	27.67
100	41	1265	15.8	0.96	8.2	125	35	23.24	10.84	27.96
80	44	1313	14.3	0.88	10.8	100	56	15.6	ND	4.94
100	41	1385	16.3	1.14	8.8	140	38	70.93	241.86	4.56
80	49	1237	17.7	0.96	6.5	125	33	7.35		4.49
100	64	1555	21.6	0.91	11.4	100	69	57.36		7.4
34	1096	15.2	0.92	78	6.1	132	27	34.13	ND	21.11
80	39	905	12.7	1.18	7.3	130	30	18.55	20.36	5.68
120	53	1726	17.6	1.04	10.2	125	39	15.24	10.53
19	898	10.2	0.82	71	5.6	117	38	26.55	ND	12.46
33	751	11.6	1.01	68		104	52
80	39	1184	15.6	1	109	34	9.5	28.09	ND	76.01
100	36	1343	16	0.92	116	52	12
100	27	652	10.2	0.89	135	45	8.3
80	32	1221	12.5	0.92	129	27	9.5	54.99	ND
80	53	924	12.8	1.09	91	70	10.2
100	39	1076	15.4	0.95	98	65	11	30.74	21.06
80	39	1158	19.3	0.93	150	12	7.7
80	52	1135	12.8	0.86	119	33	9.5
100	58	1120	14.3	0.62	90	64
80	20	632	13.2	1.03	138	8	4.6
100	39	900	9.3	0.9	117	36	7.7	16.44		39.97
100	42	1128	15.9	1.08	104	50	10.9
100	37	1507	14.6	0.89	87	67	17.3
80	30	1004	10.9	0.9	145	2	6.9	37.71	17.74	5.67
120	60	1856	19.3	0.91	111	49	16.7
60	28	781	17.4	0.96	135	34	6.7
80	40	911	13	1.2	126	33	11.1
100	48	1400	16.5	1.18				37.25	ND	4.1
80	29	6328	14.2	1.08	118	8	4.6

## Sheet: Sheet1
	E/E' average
	16.3636
	21.5385
	18.3333
	17.1429
	16.9231
	23.3333
	17.3333
	18
	15.7143
	15
	14.6667
	20
	21.6667
	18
	14.375
	18.5714
	17.1429
	18.3333
	18.4615
	17.1429
	15.3846
	17.1429
	18.3333
	20
	18.4615
	17.3333
	18.4615
	10
	0
	20
	15.3846
	20
	18
	21.4286
	14.5455
	18
	15
	18
	15.7143
	16.25
	17.1429
	18
	14.6667
	17.5
	20
	20
	20
	17.3333
	15.7143
	15
	14.2857
	17.5
	23.3333
	18.5714
	17.5
	16
	18.4615
	16.25
	21.5385
	18.6667
	15
	15.3846
	15.7143
	14.1176
	15
	0.067	Никола Додушки	61	0	2.43	N.D.	7.54
	0.067	Божидар Божинов	60	0	20.89	N.D.	5.27
	0.08125	Гинка Донова	77	1
	11.75	Севделинка Димитрова	54	1	5.39		26.51
	10	Стефан Стефанов	60	0	27.67
	9.55556	Валентин Кириаков	50	0	23.24	10.84	27.96
	12	Валентин Тотков	58	0	15.6	ND	4.94
	0.08125	Донка Ненова	68	1	70.93	241.86	4.56
	11	Маргарита Янева	63	1	7.35		4.49
	6	Маргарита Илиева	64	1	57.36		7.4
	0.08125	Мариана Костова	55	1	34.13	ND	21.11
	0.1	Ивайло Терзиев	75	0	18.55	20.36	5.68
	0.08125	Мария Стефанова	64	1	15.24	10.53
	0.1	Пенка Чакърова	56	1	26.55	ND	12.46
	0.078	Радка Неделчева	60	1
	0.081	Стефан Стателов	64	0	28.09	ND	76.01
	0.079	Стефка Стефанова	67	1
	0.104286	Светла Тетимова	42	1
	0.08	Михаил Миланов	62	0	54.99	ND
	0.118182	Кирил Мутафчийски	67	0
	0.06	Кирил Минчев	64	0	30.74	21.06
	0.0663636	Кирил Игнатов	51	0
	0.104286	Йордан Петров	58	0
	0.08	Жечка Христова	55	1
	0.1	Иван Николов	61	0
	5.92857	Георги Иванов	64	0	16.44		39.97
	0.06	Димитър Йончев	66	0
	0.0923077	Атанас Кърлев	65	0
	0.118182	Маргарит Вуков	61	0
	0.06	Михаил Петков	51	0	37.71	17.74	5.67
	0.0923077	Надежда Добрева	77	1
	0.098	София Станишева	60	1
	0.1125	Кристина Ивайлова	56	1
	8	Димчо Стоянов	65	0
	10	Емин Мустаджиев	77	0
	0.121	Любка Пилева	64	1	37.25	ND	4.1

## Sheet: LVDD0 antropo
																											PEAK LOAD
		AGE	SEX	8-ISO	PG2	RESISTIN	WEIGHT	HEIGHT	BMI	FVC, ml	FVC, %	FEV1, ml	FEV1, %	FEV1/FVC	Ph	O2	CO2	BE	HCO3	SAT%	Load	VE, l/min	VO2, ml/min	V'O2, ml/min/kg	RER	O2 PULSE	HR	HRR
		61	0	2.43	N.D.	7.54	75	170	26	1.02	45	0.64	34	52, 08	7.46	64	31.4	1.9	24.1	94.4						54	106	34.3
		60	0	20.89	N.D.	5.27	96	173	32	1.87	72	1.52	68	72.1	7.47	72.6	34.5	2.5	23.3	95.1						125	41	10.9
		77	1				79	155	33	1.99	70	1.43	60	69.31							80	29	952	13.6	0.78	7.9	86	84
		54	1	5.39		26.51	94	170	33	1.5	74.1	1.01	61.1	67.3	7.47	68.6	32.5	2.5	23.3	94.9	80	24	655	7.7	1	6.1	104	48
		60	0	27.67			105	173	35	1.54	55	0.9	38	58.57	7.45	70.6	30.4	2.4	18.6	94.8	100	41	1265	15.8	0.96	8.2	125	35
		50	0	23.24	10.84	27.96	70	162	27	3.19	55	2.17	54	68.05	7.43	71.8	25.7	4.8	17.9	95.1	80	44	1313	14.3	0.88	10.8	100	56
		58	0	15.6	ND	4.94	62	150	28	1.2	52	0.64	33	45.53	7.4	63.2	39.3	0.7	23.9	92.3	100	41	1385	16.3	1.14	8.8	140	38
		68	1	70.93	241.86	4.56	84	168	32	1.85	50	1.22	40	66	7.44	66.3	32.1	23.7	0.3	95.6	80	49	1237	17.7	0.96	6.5	125	33
		63	1	7.35		4.49	101	182	30	3.79	93	2.74	85	69.1	7.55	72	26	23	2.2	96	100	64	1555	21.6	0.91	11.4	100	69
		64	1	57.36		7.4	48	157	19	2.01	11	1.54	96.3	65	7.42	61.7	31.9	0.6	23.3	94.9	34	1096	15.2	0.92	78	6.1	132	27
		55	1	34.13	ND	21.11	54	150	24	2.07	80	1.4	64	67.47	7.44	59.4	36.6	1.9	17.9	92.2	80	39	905	12.7	1.18	7.3	130	30
		75	0	18.55	20.36	5.68	62	155	26	5.08	113	3.44	96	66.64	7.41	73.3	33.4	2.6	21	95.1	120	53	1726	17.6	1.04	10.2	125	39
		64	1	15.24	10.53		84	175	27	2.35	98	1.53	76	65.04	7.47	70.6	24.2	1.3	21.3	94.4	19	898	10.2	0.82	71	5.6	117	38
		56	1	26.55	ND	12.46	97	162	37	3.95	97.7	3.02	92.7	85	7.47	69	30	3.4	19	94	33	751	11.6	1.01	68		104	52
		60	1				80	177	26	2.29	83	1.48	64	64.66	7.41	61.8	35.5	2.7	21.8	92.6	80	39	1184	15.6	1	109	34	9.5
		64	0	28.09	ND	76.01	92	170	32	1.54	55	0.9	38	58.57	7.48	59.9	41.7	4.5	30.3	92.6	100	36	1343	16	0.92	116	52	12
		67	1				86	181	26	4.18	87	2.67	68	63.88	7.41	68.3	34.8	1.6	25.6	94.8	100	27	652	10.2	0.89	135	45	8.3
		42	1				85	178	27	3.02	71	1.08	39	35.7							80	32	1221	12.5	0.92	129	27	9.5
		62	0	54.99	ND		70	164	26	1.2	52	0.64	33	45.53	7.45	71.8	22.7	0.3	22.7	95.3	80	53	924	12.8	1.09	91	70	10.2
		67	0				72	176	23	1.34	54	0.92	42	68.5	7.38	74	35	1.2	22.8	96	100	39	1076	15.4	0.95	98	65	11
		64	0	30.74	21.06		80	168	28	1.79	47	0.71	24	32	7.45	65	35	0.4	24	95	80	39	1158	19.3	0.93	150	12	7.7
		51	0				72	173	24	2.92	72.1	1.28	40.9	43.85	7.47	72.2	35.5	1.8	25.6	95.5	80	52	1135	12.8	0.86	119	33	9.5
		58	0				60	162	23	1.97	77	1.14	54	58	7.49	68.8	24.4	2.8	18.4	95.4	100	58	1120	14.3	0.62	90	64
		55	1				58	155	24						7.45	56.1	42.2	4.9	29.3	95.5	80	20	632	13.2	1.03	138	8	4.6
		61	0				72	164	27	3.12	74	1.28	41	41	7.44	59.4	36.6	1.9	17.9	92.2	100	39	900	9.3	0.9	117	36	7.7
		64	0	16.44		39.97	91	174	30	3.41	85	1.74	55	46.91	7.47	68.6	32.5	2.5	23.3	94.9
		66	0				62	177	20						7.45	70.6	30.4	2.4	18.6	94.8	100	42	1128	15.9	1.08	104	50	10.9
		65	0				55	160	21	3.4		2.63		77.39	7.43	71.8	25.7	4.8	17.9	95.1	100	37	1507	14.6	0.89	87	67	17.3
		61	0				105	180	31	1.79	47	0.71	24	32	7.4	63.2	39.3	0.7	23.9	92.3	80	30	1004	10.9	0.9	145	2	6.9
		51	0	37.71	17.74	5.67	70	165	26	2.06	73	1.01	33	49.02	7.44	66.3	32.1	23.7	0.3	95.6	120	60	1856	19.3	0.91	111	49	16.7
		77	1				69	170	24	1.75	85	1.02	60	55.69	7.55	72	26	23	2.2	96
		60	1				71	170	25	1.19	45.9	0.72	33.3	60.5	7.48	67.7	31.9	0.6	23.3	94.9	60	28	781	17.4	0.96	135	34	6.7
		56	1				98	179	31	2.53	91	1.48	63	38	7.47	68.6	32.5	2.5	23.3	94.9
		65	0				88	162	34	2.24	72	1.53	58	68.07	7.45	70.6	30.4	2.4	18.6	94.8	80	40	911	13	1.2	126	33	11.1
		77	0				80	180	25	2.54	61	1.35	42	52.65	7.43	71.8	25.7	4.8	17.9	95.1	100	48	1400	16.5	1.18
		64	1	37.25	ND	4.1	65	120	28	3.8	91	2.01	65	52.89	7.4	63.2	39.3	0.7	23.9	92.3	80	29	6328	14.2	1.08	118	8	4.6
							88.75	175.25	31	3.095	85	1.5375	64	67.47	7.47	71.8	35.375	4.225	23.75	95.25	100	52.5	1328	16.15	1.085	122	104.5	36.5	#NUM!

## Sheet: LVDD1 ANTROPO
																											PEAK LOAD
		AGE	SEX	8-ISO	PG2	RESISTIN	WEIGHT	HEIGHT	BMI	FVC, ml	FVC, %	FEV1, ml	FEV1, %	FEV1/FVC	Ph	O2	CO2	BE	HCO3	SAT%	Load	VE, l/min	VO2, ml/min	V'O2, ml/min/kg	RER	O2 PULSE	HR	HRR
		61	1	64.49	51.93	5.96	75	1.7	25.9516	1.02	45	0.64	34	52.08	7.46	64	31.4	1.9	24.1	94.4	60	36	826	13.3	1	6.7	113	49
		77	1	27.21	ND	10.21	79	1.55	32.8824	1.87	72	1.52	68	72.1	7.47	72.6	34.5	2.5	23.3	95.1	80	32	790	14.6	0.97	4.9	133	32
		60	1			5.92	105	1.73	35.083	1.99	70	1.43	60	69.31							80	45	1459	15	1.05	10.8	101	63
		58	1	26.91	23.75	11.25	62	1.5	27.5556	1.5	74.1	1.01	61.1	67.3	7.47	68.6	32.5	2.5	23.3	94.9	60	21	533	8.6	0.92	4.3	109	36
		63	0	19.93	45.91		101	1.82	30.4915	1.83	72	1.21	67	66.01	7.43	71.8	25.7	4.8	17.9	95.1	80	42	1209	14.4	0.99	9.3	93	63
		64	0	140.19	ND	14.43	48	1.57	19.4734	1.92	47	1.34	42	69	7.4	63.2	39.3	0.7	23.9	92.3	80	37	1269	12.1	0.82	9.2	126	34
		55	1			26.99	54	1.5	24	2.01	11	1.54	96.3	65	7.48	67.7	31.9	0.6	23.3	94.9						9.6	118	25
		75	0	12.37	2.71	56.81	62	1.55	25.8065	5.08	113	3.44	96	66.64	7.41	73.3	33.4	2.6	21	95.1	100	53	1586	15.7	0.94	12.6	108	49
		64	1	23.37	32.91	14.96	84	1.75	27.4286	2.35	98	1.53	76	65.04	7.47	70.6	24.2	1.3	21.3	94.4	60	31	782	16.3	1.05	6.8	136	20
		56	1	24.05	ND	16.17	97	1.62	36.9608	1.54	55	0.9	38	58.57	7.48	59.9	41.7	4.5	30.3	92.6	60	30	697	11.6	0.93	6.5	113	49
		67	0	15.28	24.98	4.16	86	1.81	26.2507	3.19	55	2.17	54	68.05							80	49	1106	14.6	0.99	8.5	101	50
		67	1	35.41	ND	84.21	72	1.76	23.2438	1.2	52	0.64	33	45.53	7.45	71.8	22.7	0.3	22.7	95.3	40	20	593	10.2	0.92	7.8	104	61
		64	1	14.58	22.77	4.46	80	1.68	28.3447						7.47	68.6	32.5	2.5	23.3	94.9	80	42	1255	15.7	0.93	6.5	133	23
		58	0	73.65	107.54	16.2	60	1.62	22.8624	2.92	72.1	1.28	40.9	43.85	7.43	71.8	25.7	4.8	17.9	95.1	40	50	957	13.3	0.96	7.6	111	42
		55	1	11.15	4.49	9.41	58	1.55	24.1415	1.97	77	1.14	54	58	7.49	68.8	24.4	2.8	18.4	95.4	80	44	1127	15	1.06	7.4	114	34
		64	0	13.2	ND	7.08	91	1.74	30.0568						7.44	59.4	36.6	1.9	17.9	92.2	60	31	787	12.7	0.96	5.5	112	42
		66	0	26.5	60.96	5.61	62	1.77	19.79	3.41	85	1.74	55	46.91	7.37	72.3	37.1	1.5	24.5	96	80	51	1373	15.1	1.01	8.9	116	40
		65	0	62.34	76.33	37.19	55	1.6	21.4844	1.14	53	0.9		58.57	7.41	68.3	34.8	1.6	25.6	94.8	60	45	805	14.6	1.09	6.3	102	53
		61	0	13.72	ND	6.37	105	1.8	32.4074	1.14	34	0.74	28	65	7.38	70.5	37.5	2.7	27.4	95.9	40	32	1009	12.6	0.82	6.9
		51	0				70	1.65	25.7117	3.8	55	1.9	28	50.01							80	47	1155	16.7	0.95	9.3	100	43
		77	0	11.75	ND	7.02	69	1.7	23.8754	3.12	74	1.28	41	41	7.45	60.2	28.4	3.2	19.3	92.4	38	924	11.6	0.79	113	6.4	83	60
		77	0	16.3	74.41	4.18	80	1.8	24.6914	3.21	71	2.17	48	67.6	7.42	74	32.5	2.5	23.1	95	60	37	1040	14.9	0.89	5.7	120	49
		68	0	24.24	ND		65	1.65	23.8751	2.83	77	1.97	66	70	7.47	63.7	25.7	3.1	18.6	94.1	200	111	2849	25.9		11.8	125	47
		69	0	17.25	23.48	4.18	76	1.8	23.4568	3.09	65	2.07	54	62.39	7.42	79	37.9	0.9	23.4	96	60	34	1304	13	0.78	11.3	105	49
		48	0					1.8	0	1.63	44	0.86	30	52.61	7.42	74	32.5	2.5	23.1	95	60	27	996	13.1	0.81	4.7	160	10
		66	0				110	1.7	38.0623	1.79	47	0.71	24	32	7.44	54	43	4	29	89	80	45	1030	21.5	1.09		181	-27
		70	1	18.71	49.47		100	1.73	33.4124	1.66	67	0.77	37	46.46	7.38	74	35	1.2	22.8	96	40	42	1031	11.1	0.9		104	50
		66	1				76	1.6	29.6875	1.63	63	1.22	50	63.22	7.45	65	35	0.4	24	95	80	32	996	12.4	0.93	6.5	118	50
		66	0			4.34	48	1.65	17.6309	2.6	57	1.21	33	44.29	7.43	54	40	1.6	23.1	94.8	120	57	1900	16.7	1		129	29
		52	0	17.4	55.04	4.82	64	1.78	20.1995	3.21	65.9	2.31	60.8	71.9	7.41	76	38	1.3	23.4	96	80	41	1352	12.1	0.92	12.1	100	64
		62	0			4.18	98	1.88	27.7275	2.8	68	1.81	55.2	64.2	7.46	64.7	36.6	2.1	25.7	93	70	32	1166	20.5	0.97	7.9	124	36
		56	0	28.54	ND	62.89	114	1.72	38.5343	4.87	87	1.65	49	44	7.41	65	46	3.6	28	93	80	51	1098	13.9	0.99	8.6	107	47
		60	0	20.76	32.19	4.71	112	1.73	37.4219	5	89	2.13	79	42.54	7.42	75	43	2.4	27.2	95	100	56	1690	17.8	1.03	11.8	109	46
		66	0	15.44	67.65		57	1.79	17.7897	2.68	64	1.64	50	61	7.41	70	50	5.8	31	94	80	61	1264	15	1	7.2	150	8
		65	0				79	1.8	24.3827	3.82	91	1.3	40	33.21	7.37	72.3	37.1	1.5	24.5	96	80					6	139	11
		62	0				72	1.76	23.2438	3.95	94	2.68	83	63.63	7.47	68.5	32.8	0.6	23.6	95	80	34	764	13	1.05		0
		70	1				84	1.8	25.9259	2.53	91	1.48	63	38	7.47	72.2	35.5	1.8	25.6	95.5	100	28	760	11.7	0.98	4.7	96	65
		63	1			90.39	85	1.65	31.2213	2.24	72	1.53	58	68.07	7.4	75.6	39.4	0.5	24	95	80	44	1213	12.8	0.95	12.7	89	63
		59	0	73.82	84.2	11.24	59	1.7	20.4152	2.54	61	1.35	42	52.65	7.45	56.1	42.2	4.9	29.3	95.5	20	27	635	10.1	0.86		91	53
		68	0				97	1.78	30.6148	3.8	91	2.01	65	52.89	7.42	71.8	33.1	1.2	23.5	95.8	80	36	1155	16.5	1.01		126	28
		76	0	15.52	17.28		95	1.72	32.112	2.86	89	1.11	39	38.9	7.46	89	35.6	1.4	24.9	97.8	60	23	656	13.9	0.96	5.4	110	39
		66	1				63	1.68	22.3214	1.75	85	1.02	60	55.69	7.42	72	36.7	1.3	24.8	96	80	45	1339	17.2	1.07	8.1	99	55
		71	1				89	1.56	36.5713	1.18	53	1.6	48	34.8							100	38	1414	13.9	0.91	9.8	96	69
		66	0				71	1.65	26.079	2.14	55.5	1.14	36.7	53.2	7.44	75.6	40	1.4	26.7	95	40	39	777	7.1	0.89	5	0
		55	0	28.28	36.07	81.52	78	1.67	27.968	2.38	67.9	1.36	45.7	57.1	7.35	50.3	40.9	1.7	22.1	93.9	100	53	1349	13.2	0.96		92	57
		71	0	34.22	ND	6.98	102	1.86	29.4832	2.98	78	1.99	64	66.84	7.42	71.7	31.9	2.9	20.4	94.9	100	41	1254	13.2	0.99	11.3	104	65
		71	0	49.62	116.23	5.59	110	1.78	34.7178	1.97	54	1.21	40	61.31	7.46	52	48	10.8	36	84	60	28	763	18.2	1	6.7	118	36
		51	1	94.95	22.94	4.49	103	1.62	39.2471	2.17	62.8	1.16	42.6	53.4	7.44	51.8	43.2	0.6	28	90	80	34	1204	18.8	0.85	8.8	119	26
		66	1	19.13	27.87		95	1.6	37.1094	1.49	62	1.1	56	74	7.44	39.5	76.3	2.7	26.8	95.8	80	51	1267	17.6	0.97		122	32
		75	0				42	1.63	15.8079	1.63	44	0.86	30	52.61	7.42	74.9	42.5	2.5	24.7	95.5	80	26	915	13.4	0.81	5.6	136	25
		66	1				64	1.71	21.8871	2.34	58	1.45	38	61.9	7.41	57	40	3.6	25	90.1	20	20	571	9.1	1.07		85	71
		59	0	40.5	157.83	7.31	72	1.64	26.7698	2.7	71	1.63	53	38.6	7.38	74.6	38.7	2.4	28.7	96.7	40	1051	11	0.94	123	9.2	94	57
		64	0	90.38	45.68	4.64	68	1.73	22.7204	1.78	48.7	1.18	42	66.29	7.45	64.7	36.7	1.7	25	94	80	51	1319	15	1.13	7.8	143	11
		69	0	6.66	7.76	21.54	63	1.7	21.7993	3.39	0.93	1.8	63	52.9	7.45	67	32	1	23	93	100	48	914	15.2	1	5.5	128	33
		66	1				95	1.7	32.872	2.32	65	1.32	67	36.6	7.46	74.6	37.7	2	25.3	95.6	100	47	1414	15.7	1	8.7	114	47
		59	0				88	1.58	35.2508	2.11	47	1.49	54.52	71	7.45	75.9	37.1	2.7	26.6	95.8	80	33	1070	12.6	0.98		155	0
		59	1				63	1.8	19.4444	1.86	62	1.17	54	62.59	7.44	44	48.8	5.9	31.5	76	140	36	1395	19.1	1	11.5	96	78
		65	0				45	1.62	17.1468	1.93	56	1.27	51		7.42	88.3	41	1.5	26.1	97	80	33	767	12.8	1.13	9.4	70	74
		46	0	9.35		5.79	85	1.72	28.7317	1.39	69.7	0.94	35.8	38	7.43	71	43	3.4	28	95	40	22	628	12.8	0.97	5.6	101	57
		76	1	38.2	114.58	11.2	85	1.7	29.4118	1.12	45	0.57	28	30.8	7.46	75.3	33.7	0.4	23.6	95	60	25	666	7.5	1.11	13.9	47	103
		62	1	45.4	75.47		71	1.57	28.8044	2.02	86	1.57	67	72	7.46	68	34.1	2	23	94	100	56	1958	16.3	0.97
		71	0	2.38	18.76		49	1.65	17.9982	2.67	71	1.85	62	70	7.41	74	33	3.1	20	95	60	48	1156	16.7	1.09	6.2	167	18
		56	0				89	1.7	30.7958	3.22	78	1.58	50	49	7.42	76	32.1	0.8	24,1.	97	80	35	882	14.2	1.16	4.5	169	9
		71	1	49.15		9.59	85	1.79	26.5285	3.66	92.8	2.37	78	33.64	7.41	71	30.5	4.1	19.2	94.7	80	45	1207	15.1	1.08
		69	0				69	1.75	22.5306	1.72	77	1.15	54	67	7.43	78.2	37.6	0.5	24.4	96	80	38	1329	13.7	0.99
		61	0				72	1.6	28.125	3.3	84	1.92	63	58.24	7.41	67.9	34.8	0.4	25.7	95.7	60	34	902	13.3	1.2
							91	1.7675	30.7506	3.0975	77.25	1.755	62.5	66.5525	7.46	74	40	2.875	26.1	95.675	80	48	1277.75	15.7	1.05	9.325	126	57

## Sheet: ISO,PGE2,RES
Name	E/E' average	8-ISO	PG2	RESISTIN
Невена Ангелова Горанова	16.3636	64.49	51.93	5.96
Милка Ангелова Димитрова	21.5385	27.21		10.21
Русанка Дончева	18.3333			5.92
Евгения Василева Вълчева	17.1429	26.91	23.75	11.25
Мирослав Маринов	16.9231	19.93	45.91
Атанас Кузманов	23.3333	140.19		14.43
Петя Хджиилиева	17.3333			26.99
Антон Алексиев	18	12.37	2.71	56.81
Юлия Пешева	15.7143	23.37	32.91	14.96
Красимира Тонева	15	24.05		16.17
Иван Грозев	14.6667	15.28	24.98	4.16
Светлана Василева Иванова	20	35.41		84.21
Мария Валюкова	21.6667	14.58	22.77	4.46
Васил Ангелов	18	73.65	107.54	16.2
ВеликаСтоянова	14.375	11.15	4.49	9.41
Атанас Янков	18.5714	13.2		7.08
Огнян Секирански	17.1429	26.5	60.96	5.61
Георги Герасимов	18.3333	62.34	76.33	37.19
Кирил Кръстев	18.4615	13.72		6.37
Никола Лазаров	15.3846	11.75		7.02
Марио Газенов	17.1429	24.24
Петър Иванов	18.3333	17.25	23.48	4.18
Румяна Хаджииванова	17.3333	18.71	49.47
Стоян Върбановски	10			4.34
Трендафил Цветков	0	17.4	55.04	4.82
Вангел Вангелов	20			4.18
Димитър Трайков	15.3846	28.54		62.89
Венелин Антов	20	20.76	32.19	4.71
Владимир Коцев	18	15.44	67.65
Илия Трайков	18	73.82	84.2	11.24
Георги Георгиев	16.25	15.52	17.28
Боян Бакалски	17.5	28.28	36.07	81.52
Борислав Балевски	20	34.22		6.98
Александър Ангелов	20	49.62	116.23	5.59
Ангелина Петрова	20	94.95	22.94	4.49
Бисера Трайкова	17.3333	19.13	27.87
Тодор Тодоров	14.2857	40.5	157.83	7.31
Любчо Димитров	17.5	90.38	45.68	4.64
Николай Колев	23.3333	6.66	7.76	21.54
Иван Драганов	16.25	9.35		5.79
Ася Цонева	21.5385	38.2	114.58	11.2
Ефорсина Солакова	18.6667	45.4	75.47
Пламен Събев	15	2.38	18.76
Румяна Кръстева	15.7143	49.15		9.59
Никола Додушки	0.067	2.43		7.54
Божидар Божинов	0.067	20.89		5.27
Севделинка Димитрова	11.75	5.39		26.51
Стефан Стефанов	10	27.67
Валентин Кириаков	9.55556	23.24	10.84	27.96
Валентин Тотков	12	15.6		4.94
Донка Ненова	0.08125	70.93	241.86	4.56
Маргарита Янева	11	7.35		4.49
Маргарита Илиева	6	57.36		7.4
Мариана Костова	0.08125	34.13		21.11
Ивайло Терзиев	0.1	18.55	20.36	5.68
Мария Стефанова	0.08125	15.24	10.53
Пенка Чакърова	0.1	26.55		12.46
Стефан Стателов	0.081	28.09		76.01
Михаил Миланов	0.08	54.99
Кирил Минчев	0.06	30.74	21.06
Георги Иванов	5.92857	16.44		39.97
Маргарит Вуков	0.118182
Михаил Петков	0.06	37.71	17.74	5.67
Любка Пилева	0.121	37.25		4.1

## Sheet: Лист1
LVDD0
WEIGHT	HEIGHT	BMI	FVC, ml	FVC, %	FEV1, ml	FEV1, %	FEV1/FVC	Ph	O2	CO2	BE	HCO3	SAT%	Load	VE, l/min	VO2, ml/min	V'O2, ml/min/kg	RER	O2 PULSE	HR	HRR	LVDD0
77	170	27	2.065	72	1.315	54	60.5	7.45	68.6	32.3	2.45	22.25	94.9	80	40	1128	14.3	0.96	98	64.5	12
68	162	24.75	1.76	54	0.9425	38	46.91	7.43	63.4	30.1	1.375	18.025	94.4	80	34	902.5	12.6	0.905	9.5	34	9.5
88.75	175.25	31	3.095	85	1.5375	64	67.47	7.47	71.8	35.375	4.225	23.75	95.25	100	52.5	1328	16.15	1.085	122	104.5	36.5
WEIGHT	HEIGHT	BMI	FVC, ml	FVC, %	FEV1, ml	FEV1, %	FEV1/FVC	Ph	O2	CO2	BE	HCO3	SAT%	Load	VE, l/min	VO2, ml/min	V'O2, ml/min/kg	RER	O2 PULSE	HR	HRR	LVDD1
79	1.7	27.968	2.34	67	1.36	51	53.3	7.43	71.35	37.65	1.75	25	95	80	38.5	1126.5	13.9	0.995	7.9	109	47
63	1.6225	22.7559	1.7725	55	1.14	40	45.7625	7.41	64.7	32.5	1.3	23	94.025	60	32	785.75	12.675	0.93	6.15	100	30.5
91	1.7675	30.7506	3.0975	77.25	1.755	62.5	66.5525	7.46	74	40	2.875	26.1	95.675	80	48	1277.75	15.7	1.05	9.325	126	57
ТDD	ТSD	ТDV	ТSV	EF Teicholz	EF Simpson	Septum	LVW	E	A	DT	E/A	E' average	E/E' average	DD REST	E	A	DT	E/A	E' average	E/E' average	E/E' average	Stress DD	RA	RA long axis	RA area	RAVI	RVW	RV			TAPSE	AT rest	S	SPP	E	A	E/A	E' average	E/E' average	DD at rest	E	A	E/A	E' average	E/E' average	TAPSE stress	S stress	AT stress	SPP stress
51	33	124	45	62.5	63.5	12	12	0.57	57	0.715	0.796825	9	6.66667	0	0.9	0.7	193	1.25397	10	#DIV/0!	#DIV/0!	0	#NUM!	50	18	17.5711	5	28	36.5	23	23	170	15	26	0.555	0.625	0.833333	12	4.9	0	0.9	0.7	#DIV/0!	13	6.92308	21	14	165	32
49	32	113	41	59	60	11	11.75	0.5	50	0.6	0.753074	7	6.25	0	0.7825	0.675	185	0.801205	9	#DIV/0!	#DIV/0!	0	#NUM!	48	17	16.0706	4.5	26	34	22	22	163.75	15	25	0.5	0.6	0.753074	9	3.84615	0	0.8	0.6	#DIV/0!	8.75	4.82647	20.75	13.75	155	30
55	35.25	145	53	66.25	66	12	12	0.65	65	0.83	0.857143	9	8.33333	0	1.1	0.8075	212.5	1.5	11	#DIV/0!	#DIV/0!	0	#NUM!	53.25	23	19.9786	6.5	30	39	26	26	180	16	28	0.7	0.8	0.950244	13	5.64706	0	0.995	0.8	#DIV/0!	13	11.2946	22	15	175	33.25
ТDD	ТSD	ТDV	ТSV	EF Teicholz	EF Simpson	Septum	LVW	E	A	DT	E/A	E' average	E/E' average	DD REST	E	A	DT	E/A	E' average	E/E' average	Stress DD	RA	RA long axis	RA area	RAVI	RVW	RV			TAPSE	AT rest	S	SPP	E	A	E/A	E' average	E/E' average	DD at rest	E	A	E/A	E' average	E/E' average	TAPSE stress	S stress	AT stress	SPP stress	Stress DD
51	33	121	43	63.5	60	12	12	0.61	0.7	216	0.857143	9.5	6.97386	0	1.2	0.65	170	1.73214	7	17.3333	1	#NUM!	50	24	22.6667	6.5	28	38	28	22	170	16	28	0.5	0.7	0.690476	12	#REF!	0	1	0.8	#NAME?	9	#REF!	21	15	105	38	1
48	31	107.25	37	60	57	11	11	0.6	0.6	200	0.764444	8	5.76369	0	1.1	0.6	160	1.55556	6	15.7143	1	#NUM!	47	23	21.3181	6	26.25	36	26	21	160	15	25	0.4	0.6	0.625	11	#REF!	0	0.9	0.7	#NAME?	8	#REF!	21	13	95	36	1
54	35	137.75	50	67	65	13	13	0.79	0.81	240	1.2	10.5	8.15	1	1.3	0.7	180	2	7.5	18.4615	1	#NUM!	53	25	24.1358	7	30	39	29	23	180	17	30	0.5	0.8	0.75	13	#REF!	0	1.1875	0.8	#NAME?	10	#REF!	22	16	110	42
[truncated: 2 more columns]
